# Supplementary material for: Functional architecture of Escherichia coli: new insights provided by a natural decomposition approach
Source: Genome Biol. 2008 Oct 27;9(10):R154. doi: 10.1186/gb-2008-9-10-r154 (PMC2760881; doi:10.1186/gb-2008-9-10-r154)
Supplement: Additional data file 4 — Full data set for the E. coli transcriptional regulatory network reconstructed for our analyses. [file gb-2008-9-10-r154-S4.txt]

;Regulator	Regulated
HU	galE
HU	galK
HU	galM
HU	galT
HU	micF
HU	pgm
HU	seqA
IHF	IHF
IHF	aceA
IHF	aceB
IHF	aceK
IHF	acs
IHF	actP
IHF	adiA
IHF	amiA
IHF	caiA
IHF	caiB
IHF	caiC
IHF	caiD
IHF	caiE
IHF	caiT
IHF	carA
IHF	carB
IHF	cysG
IHF	dcuD
IHF	dmsA
IHF	dmsB
IHF	dmsC
IHF	dppA
IHF	dppB
IHF	dppC
IHF	dppD
IHF	dppF
IHF	dps
IHF	dusB
IHF	ecpD
IHF	envZ
IHF	fhlA
IHF	fimA
IHF	fimC
IHF	fimD
IHF	fimF
IHF	fimG
IHF	fimH
IHF	fimI
IHF	fis
IHF	flhDC
IHF	focA
IHF	gcd
IHF	glcA
IHF	glcB
IHF	glcD
IHF	glcE
IHF	glcF
IHF	glcG
IHF	glnH
IHF	glnP
IHF	glnQ
IHF	glpQ
IHF	glpT
IHF	gltA
IHF	hemA
IHF	hemF
IHF	hpt
IHF	htrE
IHF	hycA
IHF	hycB
IHF	hycC
IHF	hycD
IHF	hycE
IHF	hycF
IHF	hycG
IHF	hycH
IHF	hycI
IHF	hypA
IHF	hypB
IHF	hypC
IHF	hypD
IHF	hypE
IHF	ibpB
IHF	ilvA
IHF	ilvD
IHF	ilvE
IHF	ilvG_1
IHF	ilvG_2
IHF	ilvL
IHF	ilvM
IHF	lyxK
IHF	micF
IHF	mtr
IHF	narG
IHF	narH
IHF	narI
IHF	narJ
IHF	narK
IHF	ndh
IHF	nirB
IHF	nirC
IHF	nirD
IHF	nmpC
IHF	norV
IHF	norW
IHF	nrfA
IHF	nrfB
IHF	nrfC
IHF	nrfD
IHF	nrfE
IHF	nrfF
IHF	nrfG
IHF	nuoA
IHF	nuoB
IHF	nuoC
IHF	nuoE
IHF	nuoF
IHF	nuoG
IHF	nuoH
IHF	nuoI
IHF	nuoJ
IHF	nuoK
IHF	nuoL
IHF	nuoM
IHF	nuoN
IHF	ompC
IHF	ompF
IHF	ompR
IHF	osmE
IHF	osmY
IHF	paaA
IHF	paaB
IHF	paaC
IHF	paaD
IHF	paaE
IHF	paaF
IHF	paaG
IHF	paaH
IHF	paaI
IHF	paaJ
IHF	paaK
IHF	paaZ
IHF	pflB
IHF	phoU
IHF	pspA
IHF	pspB
IHF	pspC
IHF	pspD
IHF	pspE
IHF	pspG
IHF	pstA
IHF	pstB
IHF	pstC
IHF	pstS
IHF	rtcA
IHF	rtcB
IHF	sgbE
IHF	sgbH
IHF	sgbU
IHF	sodA
IHF	sodB
IHF	sra
IHF	sucA
IHF	sucB
IHF	sucC
IHF	sucD
IHF	sufA
IHF	sufB
IHF	sufC
IHF	sufD
IHF	sufE
IHF	sufS
IHF	tdcA
IHF	tdcB
IHF	tdcC
IHF	tdcD
IHF	tdcE
IHF	tdcF
IHF	tdcG
IHF	tyrP
IHF	ubiA
IHF	ubiC
IHF	ulaA
IHF	ulaB
IHF	ulaC
IHF	ulaD
IHF	ulaE
IHF	ulaF
IHF	ulaG
IHF	yeiL
IHF	ygjG
IHF	yiaJ
IHF	yiaK
IHF	yiaL
IHF	yiaM
IHF	yiaN
IHF	yiaO
IHF	yjcH
acrR	acrA
acrR	acrB
acrR	acrR
ada	ada
ada	aidB
ada	alkA
ada	alkB
adiY	adiA
agaR	agaA
agaR	agaB
agaR	agaC
agaR	agaD
agaR	agaI
agaR	agaR
agaR	agaS
agaR	agaV
agaR	agaW
agaR	agaY
agaR	agaZ
allR	allA
allR	allB
allR	allR
allR	allS
allR	gcl
allR	glxK
allR	glxR
allR	hyi
allR	ybbV
allR	ybbW
allR	ybbY
allS	allC
allS	allD
allS	ylbA
alpA	slp
alsR	alsA
alsR	alsB
alsR	alsC
alsR	alsE
alsR	alsI
alsR	alsR
appY	appA
appY	appB
appY	appC
appY	hyaA
appY	hyaB
appY	hyaC
appY	hyaD
appY	hyaE
appY	hyaF
araC	araA
araC	araB
araC	araC
araC	araD
araC	araE
araC	araF
araC	araG
araC	araH
araC	araJ
arcA	aceA
arcA	aceB
arcA	aceE
arcA	aceF
arcA	aceK
arcA	ackA
arcA	acnA
arcA	acnB
arcA	aldA
arcA	appA
arcA	appB
arcA	appC
arcA	betA
arcA	betB
arcA	betI
arcA	betT
arcA	cadA
arcA	cadB
arcA	caiA
arcA	caiB
arcA	caiC
arcA	caiD
arcA	caiE
arcA	caiT
arcA	cydA
arcA	cydB
arcA	cydC
arcA	cydD
arcA	cyoA
arcA	cyoB
arcA	cyoC
arcA	cyoD
arcA	cyoE
arcA	dctA
arcA	dcuC
arcA	fadA
arcA	fadB
arcA	fnr
arcA	focA
arcA	fumA
arcA	fumB
arcA	fumC
arcA	gadA
arcA	gadX
arcA	gatA
arcA	gatB
arcA	gatC
arcA	gatD
arcA	gatY
arcA	gatZ
arcA	glcA
arcA	glcB
arcA	glcD
arcA	glcE
arcA	glcF
arcA	glcG
arcA	glpA
arcA	glpB
arcA	glpC
arcA	glpD
arcA	gltA
arcA	hcaR
arcA	hemA
arcA	hyaA
arcA	hyaB
arcA	hyaC
arcA	hyaD
arcA	hyaE
arcA	hyaF
arcA	hybA
arcA	hybB
arcA	hybC
arcA	hybD
arcA	hybE
arcA	hybF
arcA	hybG
arcA	hybO
arcA	icd
arcA	lctD
arcA	lctP
arcA	lctR
arcA	lpdA
arcA	mdh
arcA	moeA
arcA	moeB
arcA	ndh
arcA	nuoA
arcA	nuoB
arcA	nuoC
arcA	nuoE
arcA	nuoF
arcA	nuoG
arcA	nuoH
arcA	nuoI
arcA	nuoJ
arcA	nuoK
arcA	nuoL
arcA	nuoM
arcA	nuoN
arcA	oppA
arcA	oppB
arcA	oppC
arcA	oppD
arcA	oppF
arcA	pflB
arcA	ptsG
arcA	rhaT
arcA	rplB
arcA	rplC
arcA	rplD
arcA	rplP
arcA	rplV
arcA	rplW
arcA	rpmC
arcA	rpoS
arcA	rpsC
arcA	rpsJ
arcA	rpsQ
arcA	rpsS
arcA	rutA
arcA	rutB
arcA	rutC
arcA	rutD
arcA	rutE
arcA	rutF
arcA	rutG
arcA	sdhA
arcA	sdhB
arcA	sdhC
arcA	sdhD
arcA	sodA
arcA	ssb
arcA	sucA
arcA	sucB
arcA	sucC
arcA	sucD
arcA	tpx
arcA	treB
arcA	treC
arcA	ubiA
arcA	ubiC
arcA	uvrA
arcA	xylR
arcA	ydeA
arcA	yfiD
argP	dnaA
argP	dnaN
argP	nrdA
argP	nrdB
argP	recF
argR	argA
argR	argB
argR	argC
argR	argD
argR	argE
argR	argF
argR	argG
argR	argH
argR	argI
argR	argR
argR	astA
argR	astB
argR	astC
argR	astD
argR	astE
argR	carA
argR	carB
argR	infB
argR	metY
argR	nusA
argR	pnp
argR	rbfA
argR	rpsO
argR	truB
argR	yhbC
asnC	asnA
asnC	asnC
atoC	atoA
atoC	atoB
atoC	atoD
atoC	atoE
baeR	acrD
baeR	baeR
baeR	baeS
baeR	mdtA
baeR	mdtB
baeR	mdtC
baeR	mdtD
baeR	spy
baeR	ycaC
betI	betA
betI	betB
betI	betI
betI	betT
birA	bioA
birA	bioB
birA	bioC
birA	bioD
birA	bioF
cadC	cadA
cadC	cadB
cadC	cadC
caiF	caiA
caiF	caiB
caiF	caiC
caiF	caiD
caiF	caiE
caiF	caiT
caiF	fixA
caiF	fixB
caiF	fixC
caiF	fixX
cbl	ssuA
cbl	ssuB
cbl	ssuC
cbl	ssuD
cbl	ssuE
cbl	tauA
cbl	tauB
cbl	tauC
cbl	tauD
chbR	chbA
chbR	chbB
chbR	chbC
chbR	chbF
chbR	chbG
chbR	chbR
cpxR	acrD
cpxR	bacA
cpxR	baeR
cpxR	baeS
cpxR	cheA
cpxR	cheW
cpxR	cpxA
cpxR	cpxP
cpxR	cpxR
cpxR	csgA
cpxR	csgB
cpxR	csgC
cpxR	csgD
cpxR	csgE
cpxR	csgF
cpxR	csgG
cpxR	dsbA
cpxR	dsbC
cpxR	ecfI
cpxR	fabZ
cpxR	htrA
cpxR	lpxA
cpxR	lpxD
cpxR	mdtA
cpxR	mdtB
cpxR	mdtC
cpxR	mdtD
cpxR	motA
cpxR	motB
cpxR	ompC
cpxR	ompF
cpxR	ppiA
cpxR	ppiD
cpxR	psd
cpxR	rdoA
cpxR	rpoE
cpxR	rseA
cpxR	rseB
cpxR	rseC
cpxR	skp
cpxR	smpA
cpxR	tsr
cpxR	ung
crp	HU
crp	aceA
crp	aceB
crp	aceE
crp	aceF
crp	aceK
crp	acnA
crp	acnB
crp	acs
crp	actP
crp	agaA
crp	agaV
crp	agaW
crp	agaZ
crp	agp
crp	aldA
crp	aldB
crp	ansB
crp	araA
crp	araB
crp	araC
crp	araD
crp	araE
crp	araF
crp	araG
crp	araH
crp	araJ
crp	argG
crp	aspA
crp	bglB
crp	bglF
crp	bglG
crp	caiA
crp	caiB
crp	caiC
crp	caiD
crp	caiE
crp	caiF
crp	caiT
crp	cdd
crp	chbA
crp	chbB
crp	chbC
crp	chbF
crp	chbG
crp	chbR
crp	cirA
crp	cpdB
crp	crp
crp	crr
crp	csgD
crp	csgE
crp	csgF
crp	csgG
crp	csiD
crp	csiE
crp	cstA
crp	cyaA
crp	cyoA
crp	cyoB
crp	cyoC
crp	cyoD
crp	cyoE
crp	cysG
crp	cytR
crp	dadA
crp	dadX
crp	dctA
crp	dcuA
crp	dcuB
crp	deoA
crp	deoB
crp	deoC
crp	deoD
crp	dsdA
crp	dsdX
crp	dusB
crp	ebgA
crp	ebgC
crp	entA
crp	entB
crp	entC
crp	entD
crp	entE
crp	envZ
crp	epd
crp	exuT
crp	fadD
crp	fadL
crp	fbaA
crp	fecA
crp	fecB
crp	fecC
crp	fecD
crp	fecE
crp	fepA
crp	fis
crp	fiu
crp	fixA
crp	fixB
crp	fixC
crp	fixX
crp	flhDC
crp	focA
crp	focB
crp	fucA
crp	fucI
crp	fucK
crp	fucO
crp	fucP
crp	fucR
crp	fucU
crp	fumA
crp	fumB
crp	fur
crp	gabD
crp	gabP
crp	gabT
crp	gadA
crp	gadB
crp	gadC
crp	gadX
crp	galE
crp	galK
crp	galM
crp	galP
crp	galS
crp	galT
crp	gapA
crp	gatA
crp	gatB
crp	gatC
crp	gatD
crp	gatY
crp	gatZ
crp	gcd
crp	glcC
crp	glgA
crp	glgC
crp	glgP
crp	glgS
crp	glnA
crp	glnG
crp	glnL
crp	glpA
crp	glpB
crp	glpC
crp	glpD
crp	glpE
crp	glpF
crp	glpG
crp	glpK
crp	glpQ
crp	glpR
crp	glpT
crp	glpX
crp	gltA
crp	gntK
crp	gntP
crp	gntT
crp	gntU
crp	grpE
crp	guaA
crp	guaB
crp	gutM
crp	gutQ
crp	gyrA
crp	hlyE
crp	hpt
crp	hyfA
crp	hyfB
crp	hyfC
crp	hyfD
crp	hyfE
crp	hyfF
crp	hyfG
crp	hyfH
crp	hyfI
crp	hyfJ
crp	hyfR
crp	idnD
crp	idnK
crp	idnO
crp	idnR
crp	idnT
crp	ilvB
crp	ilvN
crp	infB
crp	ivbL
crp	lacA
crp	lacY
crp	lacZ
crp	lamB
crp	lpdA
crp	lsrA
crp	lsrB
crp	lsrC
crp	lsrD
crp	lsrF
crp	lsrG
crp	lyxK
crp	malE
crp	malF
crp	malG
crp	malI
crp	malK
crp	malM
crp	malP
crp	malQ
crp	malS
crp	malT
crp	malX
crp	malY
crp	manX
crp	manY
crp	manZ
crp	marA
crp	marB
crp	marR
crp	mdh
crp	melA
crp	melB
crp	melR
crp	metK
crp	metY
crp	mglA
crp	mglB
crp	mglC
crp	mhpA
crp	mhpB
crp	mhpC
crp	mhpD
crp	mhpE
crp	mhpF
crp	mlc
crp	modA
crp	modB
crp	modC
crp	mpl
crp	mtlA
crp	mtlD
crp	mtlR
crp	nagA
crp	nagB
crp	nagC
crp	nagD
crp	nagE
crp	nanA
crp	nanC
crp	nanE
crp	nanK
crp	nanT
crp	nirB
crp	nirC
crp	nirD
crp	nmpC
crp	nrdA
crp	nrdB
crp	nupC
crp	nupG
crp	nusA
crp	ompA
crp	ompF
crp	ompR
crp	osmY
crp	oxyR
crp	paaA
crp	paaB
crp	paaC
crp	paaD
crp	paaE
crp	paaF
crp	paaG
crp	paaH
crp	paaI
crp	paaJ
crp	paaK
crp	paaZ
crp	pdhR
crp	pflB
crp	pgk
crp	pncB
crp	pnp
crp	ppiA
crp	proP
crp	prpB
crp	prpC
crp	prpD
crp	prpE
crp	prpR
crp	psiE
crp	ptsG
crp	ptsH
crp	ptsI
crp	putP
crp	rbfA
crp	rbsA
crp	rbsB
crp	rbsC
crp	rbsD
crp	rbsK
crp	rbsR
crp	rhaA
crp	rhaB
crp	rhaD
crp	rhaR
crp	rhaS
crp	rhaT
crp	rpoH
crp	rpoS
crp	rpsO
crp	sdhA
crp	sdhB
crp	sdhC
crp	sdhD
crp	serA
crp	sgbE
crp	sgbH
crp	sgbU
crp	sodA
crp	sodB
crp	sohB
crp	speC
crp	spf
crp	srlA
crp	srlB
crp	srlD
crp	srlE
crp	srlR
crp	sucA
crp	sucB
crp	sucC
crp	sucD
crp	tdcA
crp	tdcB
crp	tdcC
crp	tdcD
crp	tdcE
crp	tdcF
crp	tdcG
crp	tnaA
crp	tnaB
crp	tnaC
crp	treB
crp	treC
crp	truB
crp	trxA
crp	tsx
crp	ubiG
crp	udp
crp	ugpA
crp	ugpB
crp	ugpC
crp	ugpE
crp	ugpQ
crp	uhpT
crp	uidA
crp	uidB
crp	ulaA
crp	ulaB
crp	ulaC
crp	ulaD
crp	ulaE
crp	ulaF
crp	uxaA
crp	uxaB
crp	uxaC
crp	uxuA
crp	uxuB
crp	uxuR
crp	xseA
crp	xylA
crp	xylB
crp	xylF
crp	xylG
crp	xylH
crp	xylR
crp	ybdB
crp	yfiD
crp	ygaF
crp	yhbC
crp	yhcH
crp	yhfA
crp	yhgH
crp	yhgI
crp	yiaJ
crp	yiaK
crp	yiaL
crp	yiaM
crp	yiaN
crp	yiaO
crp	yjcH
crp	zraR
crp	zraS
csgD	csgA
csgD	csgB
csgD	csgC
csgD	csgD
csgD	csgE
csgD	csgF
csgD	csgG
csiR	csiD
csiR	gabD
csiR	gabP
csiR	gabT
csiR	ygaF
cspA	gyrA
cspA	hns
cueR	copA
cueR	cueO
cueR	moaA
cueR	moaB
cueR	moaC
cueR	moaD
cueR	moaE
cusR	cusA
cusR	cusB
cusR	cusC
cusR	cusF
cusR	cusR
cusR	cusS
cynR	cynR
cynR	cynS
cynR	cynT
cynR	cynX
cysB	cbl
cysB	cysA
cysB	cysB
cysB	cysC
cysB	cysD
cysB	cysH
cysB	cysI
cysB	cysJ
cysB	cysK
cysB	cysM
cysB	cysN
cysB	cysP
cysB	cysU
cysB	cysW
cysB	ssuA
cysB	ssuB
cysB	ssuC
cysB	ssuD
cysB	ssuE
cysB	tauA
cysB	tauB
cysB	tauC
cysB	tauD
cytR	cdd
cytR	cytR
cytR	deoA
cytR	deoB
cytR	deoC
cytR	deoD
cytR	nupC
cytR	nupG
cytR	ppiA
cytR	rpoH
cytR	tsx
cytR	udp
dcuR	dctA
dcuR	dcuB
dcuR	frdA
dcuR	frdB
dcuR	frdC
dcuR	frdD
dcuR	fumB
deoR	deoA
deoR	deoB
deoR	deoC
deoR	deoD
deoR	nupG
deoR	tsx
dhaR	dhaK
dhaR	dhaL
dhaR	dhaM
dhaR	dhaR
dnaA	aldA
dnaA	dnaA
dnaA	dnaN
dnaA	guaA
dnaA	guaB
dnaA	nrdA
dnaA	nrdB
dnaA	polA
dnaA	recF
dnaA	rpoH
dsdC	dsdA
dsdC	dsdC
dsdC	dsdX
ebgR	ebgA
ebgR	ebgC
emrR	emrA
emrR	emrB
emrR	emrR
envY	moaA
envY	moaB
envY	moaC
envY	moaD
envY	moaE
envY	ompC
envY	ompF
evgA	acrD
evgA	emrK
evgA	emrY
evgA	evgA
evgA	evgS
evgA	gadE
exuR	exuR
exuR	exuT
exuR	uxaA
exuR	uxaB
exuR	uxaC
exuR	uxuA
exuR	uxuB
exuR	uxuR
fabR	fabA
fabR	fabB
fadR	fabA
fadR	fabB
fadR	fadA
fadR	fadB
fadR	fadD
fadR	fadI
fadR	fadJ
fadR	fadL
fadR	iclR
fadR	uspA
fecI	fecA
fecI	fecB
fecI	fecC
fecI	fecD
fecI	fecE
fecI	fecI
fecI	fecR
fhlA	fdhF
fhlA	fhlA
fhlA	focB
fhlA	hycA
fhlA	hycB
fhlA	hycC
fhlA	hycD
fhlA	hycE
fhlA	hycF
fhlA	hycG
fhlA	hycH
fhlA	hycI
fhlA	hydN
fhlA	hyfA
fhlA	hyfB
fhlA	hyfC
fhlA	hyfD
fhlA	hyfE
fhlA	hyfF
fhlA	hyfG
fhlA	hyfH
fhlA	hyfI
fhlA	hyfJ
fhlA	hyfR
fhlA	hypA
fhlA	hypB
fhlA	hypC
fhlA	hypD
fhlA	hypE
fhlA	hypF
fis	HU
fis	acnB
fis	acs
fis	actP
fis	adhE
fis	alaT
fis	alaU
fis	alaV
fis	alaW
fis	alaX
fis	aldB
fis	argU
fis	argW
fis	argX
fis	aspV
fis	bglB
fis	bglF
fis	bglG
fis	cysG
fis	deoA
fis	deoB
fis	deoC
fis	deoD
fis	dusB
fis	fis
fis	fumB
fis	glnQ
fis	glnU
fis	glnV
fis	glnW
fis	glnX
fis	gltT
fis	gltU
fis	gltV
fis	gltW
fis	glyT
fis	glyU
fis	guaA
fis	guaB
fis	gyrA
fis	gyrB
fis	hisR
fis	hns
fis	ileT
fis	ileU
fis	ileV
fis	infB
fis	leuP
fis	leuQ
fis	leuT
fis	leuV
fis	leuW
fis	leuX
fis	lpdA
fis	lysT
fis	lysV
fis	lysW
fis	marA
fis	marB
fis	marR
fis	mazE
fis	mazF
fis	metT
fis	metU
fis	metY
fis	mglA
fis	mglC
fis	mtlA
fis	mtlD
fis	mtlR
fis	ndh
fis	nirB
fis	nirC
fis	nirD
fis	nrdA
fis	nrdB
fis	nrfA
fis	nrfB
fis	nrfC
fis	nrfD
fis	nrfE
fis	nrfF
fis	nrfG
fis	nuoA
fis	nuoB
fis	nuoC
fis	nuoE
fis	nuoF
fis	nuoG
fis	nuoH
fis	nuoI
fis	nuoJ
fis	nuoK
fis	nuoL
fis	nuoM
fis	nuoN
fis	nusA
fis	pdxA
fis	pheU
fis	pheV
fis	pnp
fis	proK
fis	proL
fis	proM
fis	proP
fis	ptsG
fis	queA
fis	rbfA
fis	rnpB
fis	rpsO
fis	rrfA
fis	rrfB
fis	rrfC
fis	rrfD
fis	rrfE
fis	rrfF
fis	rrfG
fis	rrfH
fis	rrlA
fis	rrlB
fis	rrlC
fis	rrlD
fis	rrlE
fis	rrlG
fis	rrlH
fis	rrnA
fis	rrnB
fis	rrnC
fis	rrnD
fis	rrnE
fis	rrnG
fis	rrnH
fis	rsmA
fis	serT
fis	serX
fis	sra
fis	thrT
fis	thrU
fis	thrV
fis	thrW
fis	topA
fis	tpr
fis	trmA
fis	truB
fis	tyrT
fis	tyrU
fis	tyrV
fis	valT
fis	valU
fis	valX
fis	valY
fis	xylF
fis	xylG
fis	xylH
fis	xylR
fis	ygjG
fis	yhbC
fis	yjcH
flhDC	ccmA
flhDC	ccmB
flhDC	ccmC
flhDC	ccmD
flhDC	ccmE
flhDC	ccmF
flhDC	ccmG
flhDC	ccmH
flhDC	flgA
flhDC	flgB
flhDC	flgC
flhDC	flgD
flhDC	flgE
flhDC	flgF
flhDC	flgG
flhDC	flgH
flhDC	flgI
flhDC	flgJ
flhDC	flgM
flhDC	flgN
flhDC	flhA
flhDC	flhB
flhDC	flhE
flhDC	fliA
flhDC	fliD
flhDC	fliE
flhDC	fliF
flhDC	fliG
flhDC	fliH
flhDC	fliI
flhDC	fliJ
flhDC	fliK
flhDC	fliL
flhDC	fliM
flhDC	fliN
flhDC	fliO
flhDC	fliP
flhDC	fliQ
flhDC	fliR
flhDC	fliS
flhDC	fliT
flhDC	fliY
flhDC	fliZ
flhDC	glpA
flhDC	glpB
flhDC	glpC
flhDC	gltI
flhDC	gltJ
flhDC	gltK
flhDC	gltL
flhDC	hydN
flhDC	hypF
flhDC	mdh
flhDC	mglA
flhDC	mglB
flhDC	mglC
flhDC	mreB
flhDC	mreC
flhDC	mreD
flhDC	napA
flhDC	napB
flhDC	napC
flhDC	napD
flhDC	napF
flhDC	napG
flhDC	napH
flhDC	nrfA
flhDC	nrfB
flhDC	nrfC
flhDC	nrfD
flhDC	nrfE
flhDC	nrfF
flhDC	nrfG
flhDC	rng
flhDC	ycgR
flhDC	yecR
flhDC	yhdE
flhDC	yhjH
fliA	aer
fliA	cheA
fliA	cheB
fliA	cheR
fliA	cheW
fliA	cheY
fliA	cheZ
fliA	flgK
fliA	flgL
fliA	flgM
fliA	flgN
fliA	fliA
fliA	fliC
fliA	fliD
fliA	fliE
fliA	fliF
fliA	fliG
fliA	fliH
fliA	fliI
fliA	fliJ
fliA	fliK
fliA	fliL
fliA	fliM
fliA	fliN
fliA	fliO
fliA	fliP
fliA	fliQ
fliA	fliR
fliA	fliS
fliA	fliT
fliA	fliY
fliA	fliZ
fliA	flxA
fliA	motA
fliA	motB
fliA	ppdA
fliA	ppdB
fliA	tap
fliA	tar
fliA	trg
fliA	tsr
fliA	ycgR
fliA	ygbk
fliA	yhjH
fnr	aceE
fnr	aceF
fnr	ackA
fnr	acnA
fnr	acrE
fnr	acrF
fnr	adhE
fnr	aer
fnr	aldA
fnr	ansB
fnr	arcA
fnr	argK
fnr	aspA
fnr	bcsB
fnr	bcsZ
fnr	cadC
fnr	caiA
fnr	caiB
fnr	caiC
fnr	caiD
fnr	caiE
fnr	caiF
fnr	caiT
fnr	ccmA
fnr	ccmB
fnr	ccmC
fnr	ccmD
fnr	ccmE
fnr	ccmF
fnr	ccmG
fnr	ccmH
fnr	cheB
fnr	cheR
fnr	cheY
fnr	cheZ
fnr	cydA
fnr	cydB
fnr	cydC
fnr	cydD
fnr	cyoA
fnr	cyoB
fnr	cyoC
fnr	cyoD
fnr	cyoE
fnr	cysG
fnr	dcuA
fnr	dcuB
fnr	dcuC
fnr	dcuR
fnr	dcuS
fnr	dmsA
fnr	dmsB
fnr	dmsC
fnr	dmsD
fnr	dppA
fnr	dppB
fnr	dppC
fnr	dppD
fnr	dppF
fnr	emrK
fnr	emrY
fnr	entF
fnr	fdhF
fnr	fdnG
fnr	fdnH
fnr	fdnI
fnr	feoA
fnr	feoB
fnr	fepE
fnr	fes
fnr	fhlA
fnr	fixA
fnr	fixB
fnr	fixC
fnr	fixX
fnr	fnr
fnr	focA
fnr	focB
fnr	frdA
fnr	frdB
fnr	frdC
fnr	frdD
fnr	fumA
fnr	fumB
fnr	gadA
fnr	gadW
fnr	gadX
fnr	gapC_1
fnr	gapC_2
fnr	garK
fnr	garL
fnr	garP
fnr	garR
fnr	gcvH
fnr	gcvP
fnr	gcvT
fnr	glpA
fnr	glpB
fnr	glpC
fnr	glpQ
fnr	glpT
fnr	gltB
fnr	gltD
fnr	gltF
fnr	hcp
fnr	hcr
fnr	hemA
fnr	hlyE
fnr	hmp
fnr	hyfA
fnr	hyfB
fnr	hyfC
fnr	hyfD
fnr	hyfE
fnr	hyfF
fnr	hyfG
fnr	hyfH
fnr	hyfI
fnr	hyfJ
fnr	hyfR
fnr	hypB
fnr	hypC
fnr	hypD
fnr	hypE
fnr	katG
fnr	lpdA
fnr	malP
fnr	malQ
fnr	moaA
fnr	moaB
fnr	moaC
fnr	moaD
fnr	moaE
fnr	moeA
fnr	moeB
fnr	napA
fnr	napB
fnr	napC
fnr	napD
fnr	napF
fnr	napG
fnr	napH
fnr	narG
fnr	narH
fnr	narI
fnr	narJ
fnr	narK
fnr	narL
fnr	narX
fnr	ndh
fnr	nikA
fnr	nikB
fnr	nikC
fnr	nikD
fnr	nikE
fnr	nikR
fnr	nirB
fnr	nirC
fnr	nirD
fnr	norV
fnr	norW
fnr	nrdD
fnr	nrdG
fnr	nrfA
fnr	nrfB
fnr	nrfC
fnr	nrfD
fnr	nrfE
fnr	nrfF
fnr	nrfG
fnr	nuoA
fnr	nuoB
fnr	nuoC
fnr	nuoE
fnr	nuoF
fnr	nuoG
fnr	nuoH
fnr	nuoI
fnr	nuoJ
fnr	nuoK
fnr	nuoL
fnr	nuoM
fnr	nuoN
fnr	ompW
fnr	ompX
fnr	pdhR
fnr	pepT
fnr	pflB
fnr	pheM
fnr	phoU
fnr	pitA
fnr	pstA
fnr	pstB
fnr	pstC
fnr	pstS
fnr	purM
fnr	purN
fnr	rimM
fnr	rnpB
fnr	rplB
fnr	rplC
fnr	rplD
fnr	rplM
fnr	rplP
fnr	rplS
fnr	rplT
fnr	rplV
fnr	rplW
fnr	rpmC
fnr	rpsC
fnr	rpsI
fnr	rpsJ
fnr	rpsP
fnr	rpsQ
fnr	rpsS
fnr	sbm
fnr	sdhA
fnr	sdhB
fnr	sdhC
fnr	sdhD
fnr	sodA
fnr	ssuA
fnr	ssuB
fnr	ssuC
fnr	ssuD
fnr	ssuE
fnr	sucA
fnr	sucB
fnr	sucC
fnr	sucD
fnr	tap
fnr	tar
fnr	tdcA
fnr	tdcB
fnr	tdcC
fnr	tdcD
fnr	tdcE
fnr	tdcF
fnr	tdcG
fnr	tpx
fnr	trmD
fnr	ubiA
fnr	ubiC
fnr	upp
fnr	uraA
fnr	uxaA
fnr	uxaC
fnr	xdhA
fnr	ybdZ
fnr	ycaC
fnr	ychO
fnr	yecR
fnr	yeiL
fnr	yfiD
fnr	ygbA
fnr	ygfG
fnr	ygfH
fnr	yjiD
fnr	ynfE
fnr	ynfF
fnr	ynfG
fnr	ynfH
fnr	yqjI
fnr	ysgA
fruR	aceA
fruR	aceB
fruR	aceK
fruR	acnA
fruR	acnB
fruR	adhE
fruR	crr
fruR	cydA
fruR	cydB
fruR	cysG
fruR	eda
fruR	edd
fruR	epd
fruR	fbaA
fruR	fruA
fruR	fruB
fruR	fruK
fruR	glk
fruR	icd
fruR	mtlA
fruR	mtlD
fruR	mtlR
fruR	nirB
fruR	nirC
fruR	nirD
fruR	pckA
fruR	pfkA
fruR	pgk
fruR	ppsA
fruR	ptsH
fruR	ptsI
fruR	pykF
fucR	fucA
fucR	fucI
fucR	fucK
fucR	fucO
fucR	fucP
fucR	fucR
fucR	fucU
fur	cirA
fur	cyoA
fur	cyoB
fur	cyoC
fur	cyoD
fur	cyoE
fur	entA
fur	entB
fur	entC
fur	entD
fur	entE
fur	entF
fur	entS
fur	exbB
fur	exbD
fur	fecA
fur	fecB
fur	fecC
fur	fecD
fur	fecE
fur	fecI
fur	fecR
fur	feoA
fur	feoB
fur	fepA
fur	fepB
fur	fepC
fur	fepD
fur	fepE
fur	fepG
fur	fes
fur	fhuA
fur	fhuB
fur	fhuC
fur	fhuD
fur	fhuE
fur	fhuF
fur	fiu
fur	flhDC
fur	fumB
fur	fur
fur	metH
fur	metJ
fur	mntH
fur	nohA
fur	nrdE
fur	nrdF
fur	nrdH
fur	nrdI
fur	ompF
fur	pgmA
fur	purR
fur	sdhA
fur	sdhB
fur	sdhC
fur	sdhD
fur	sodA
fur	sodB
fur	sraI
fur	sucA
fur	sucB
fur	sucC
fur	sucD
fur	sufA
fur	sufB
fur	sufC
fur	sufD
fur	sufE
fur	sufS
fur	tonB
fur	ybdB
fur	ybdZ
fur	ygaC
fur	yhhY
fur	yodA
gadE	cadA
gadE	cadB
gadE	cyoA
gadE	cyoB
gadE	cyoC
gadE	cyoD
gadE	cyoE
gadE	fabZ
gadE	fliC
gadE	gadA
gadE	gadB
gadE	gadC
gadE	gadE
gadE	gadX
gadE	gltB
gadE	gltD
gadE	gltF
gadE	gnd
gadE	hdeA
gadE	hdeB
gadE	hdeD
gadE	lpxA
gadE	lpxD
gadE	lrp
gadE	purA
gadE	rcsB
gadE	skp
gadE	tufB
gadW	gadA
gadW	gadB
gadW	gadC
gadW	gadX
gadX	amtB
gadX	asnB
gadX	cadA
gadX	cadB
gadX	gadA
gadX	gadB
gadX	gadC
gadX	gadX
gadX	glnK
gadX	hdeA
gadX	hdeB
gadX	hdeD
gadX	hns
gadX	lon
gadX	rpoS
gadX	ybaS
galR	galE
galR	galK
galR	galM
galR	galP
galR	galS
galR	galT
galR	mglA
galR	mglB
galR	mglC
galS	galE
galS	galK
galS	galM
galS	galP
galS	galS
galS	galT
galS	mglA
galS	mglB
galS	mglC
gatR	gatA
gatR	gatB
gatR	gatC
gatR	gatD
gatR	gatY
gatR	gatZ
gcvA	gcvA
gcvA	gcvB
gcvA	gcvH
gcvA	gcvP
gcvA	gcvT
gcvR	gcvB
gcvR	gcvH
gcvR	gcvP
gcvR	gcvT
glcC	glcA
glcC	glcB
glcC	glcC
glcC	glcD
glcC	glcE
glcC	glcF
glcC	glcG
glnG	amtB
glnG	argT
glnG	astA
glnG	astB
glnG	astC
glnG	astD
glnG	astE
glnG	cbl
glnG	ddpA
glnG	ddpB
glnG	ddpC
glnG	ddpD
glnG	ddpF
glnG	ddpX
glnG	glnA
glnG	glnG
glnG	glnH
glnG	glnK
glnG	glnL
glnG	glnP
glnG	glnQ
glnG	hisJ
glnG	hisM
glnG	hisP
glnG	hisQ
glnG	nac
glnG	potF
glnG	potG
glnG	potH
glnG	potI
glnG	rutA
glnG	rutB
glnG	rutC
glnG	rutD
glnG	rutE
glnG	rutF
glnG	rutG
glnG	yeaG
glnG	yeaH
glnG	ygjG
glnG	yhdW
glnG	yhdX
glnG	yhdY
glnG	yhdZ
glpR	glpA
glpR	glpB
glpR	glpC
glpR	glpD
glpR	glpF
glpR	glpK
glpR	glpQ
glpR	glpT
glpR	glpX
gntR	eda
gntR	edd
gntR	gntK
gntR	gntT
gntR	gntU
gntR	idnD
gntR	idnK
gntR	idnO
gntR	idnR
gntR	idnT
gntR	yhgH
gntR	yhgI
gutM	gutM
gutM	gutQ
gutM	srlA
gutM	srlB
gutM	srlD
gutM	srlE
gutM	srlR
hcaR	hcaB
hcaR	hcaC
hcaR	hcaD
hcaR	hcaE
hcaR	hcaF
hcaR	hcaR
hdfR	flhDC
hns	adiA
hns	alaU
hns	alaV
hns	appY
hns	bglB
hns	bglF
hns	bglG
hns	bolA
hns	cadA
hns	cadB
hns	caiF
hns	chiA
hns	csiD
hns	csiE
hns	cspD
hns	cydA
hns	cydB
hns	cysG
hns	fimA
hns	fimB
hns	fimC
hns	fimD
hns	fimE
hns	fimF
hns	fimG
hns	fimH
hns	fimI
hns	flhDC
hns	fliA
hns	fliC
hns	fliY
hns	fliZ
hns	gabD
hns	gabP
hns	gabT
hns	gadA
hns	gadB
hns	gadC
hns	gadX
hns	galE
hns	galK
hns	galM
hns	galT
hns	gltT
hns	gltU
hns	gltW
hns	hdeA
hns	hdeB
hns	hdeD
hns	hlyE
hns	hns
hns	htrA
hns	ileU
hns	ileV
hns	lacA
hns	lacY
hns	lacZ
hns	micF
hns	mukB
hns	mukE
hns	mukF
hns	nhaA
hns	nirB
hns	nirC
hns	nirD
hns	osmC
hns	proV
hns	proW
hns	proX
hns	rcsB
hns	rrfB
hns	rrfC
hns	rrfD
hns	rrfF
hns	rrfG
hns	rrfH
hns	rrlB
hns	rrlC
hns	rrlD
hns	rrlG
hns	rrlH
hns	rrnB
hns	rrnC
hns	rrnD
hns	rrnG
hns	rrnH
[truncated: 2,391 more rows]
